# Supplementary material for: Heat Stress Induces Apoptosis through a Ca2+-Mediated Mitochondrial Apoptotic Pathway in Human Umbilical Vein Endothelial Cells
Source: PLoS One. 2014 Dec 30;9(12):e111083. doi: 10.1371/journal.pone.0111083 (PMC4280109; doi:10.1371/journal.pone.0111083)
Supplement: S1 Data — (ZIP) [file pone.0111083.s001.zip]

Archive with 50 entries (36 files):
- Data/
- Data/Figure 1/
- Data/Figure 1/cell viability .xls
- Data/Figure 1/LDH reliease.xls
- Data/Figure 2/
- Data/Figure 2/caspase-3 activity.xls
- Data/Figure 2/DNA fragmentation.xls
- Data/Figure 3/
- Data/Figure 3/ATF4.xls
- Data/Figure 3/ATF6.xls
- Data/Figure 3/EDEM.xls
- Data/Figure 3/GRP78.xls
- Data/Figure 3/P-eIF2a eIF2a radio.xls
- Data/Figure 3/P-PERK PERK radio.xls
- Data/Figure 3/XBP1-s.xls
- Data/Figure 4/
- Data/Figure 4/caspase-3 activity.xls
- Data/Figure 4/caspase-4 activity.xls
- Data/Figure 4/caspase-8 activity.xls
- Data/Figure 4/caspase-9 activity .xls
- Data/Figure 5/
- Data/Figure 5/caspase-3 activity.xls
- Data/Figure 5/caspase-9 activity.xls
- Data/Figure 5/DNA fragmentation.xls
- Data/Figure 6/
- Data/Figure 6/Figure 6a-b/
- Data/Figure 6/Figure 6a-b/Ca2+ overload.xls
- Data/Figure 6/Figure 6a-b/caspase-3 activity.xls
- Data/Figure 6/Figure 6a-b/caspase-9 activity.xls
- Data/Figure 6/Figure 6c/
- Data/Figure 6/Figure 6c/caspase-3 activity.xls
- Data/Figure 6/Figure 6c/caspase-9 activity.xls
- Data/Figure 6/Figure 6c/DNA fragmentation.xls
- Data/Figure 7/
- Data/Figure 7/Ca2+.xls
- Data/Figure 8/
- Data/Figure 8/Figure 8b/
- Data/Figure 8/Figure 8b/H2O2.xls
- Data/Figure 8/Figure 8b/NO.xls
- Data/Figure 8/Figure 8b/O2.xls
- Data/Figure 8/Figure 8c-f/
- Data/Figure 8/Figure 8c-f/Ca2+.xls
- Data/Figure 8/Figure 8c-f/cell viability .xls
- Data/Figure 8/Figure 8c-f/LDH reliease.xls
- Data/Figure 8/Figure 8c-f/O2.xls
- Data/Figure 8/Figure 8g-i/
- Data/Figure 8/Figure 8g-i/caspase-3 activity.xls
- Data/Figure 8/Figure 8g-i/caspase-9 activity.xls
- Data/Figure 8/Figure 8g-i/DNA fragmentation.xls
- Data/Figure 8/Figure 8g-i/O2.xls
