# Supplementary material for: Heat Stress Induces Apoptosis through a Ca2+-Mediated Mitochondrial Apoptotic Pathway in Human Umbilical Vein Endothelial Cells
Source: PLoS One. 2014 Dec 30;9(12):e111083. doi: 10.1371/journal.pone.0111083 (PMC4280109; doi:10.1371/journal.pone.0111083)
Supplement: S1 Data — (ZIP) [file pone.0111083.s001.zip › Data/Figure 1/cell viability .xls]

## Sheet: Sheet1
37℃	39℃	41℃	43℃	45℃
100	90	82.9943	50.4456	43.267
100	96.0526	79.1663	55.467	40.432
100	100	79.3573	41.345	41.998
100	100	81.6989	38.987	30.215
100	94.9502	74.425	50.196	37.196
100	97	82.0061	43.124	29.878
