# Supplementary material for: Heat Stress Induces Apoptosis through a Ca2+-Mediated Mitochondrial Apoptotic Pathway in Human Umbilical Vein Endothelial Cells
Source: PLoS One. 2014 Dec 30;9(12):e111083. doi: 10.1371/journal.pone.0111083 (PMC4280109; doi:10.1371/journal.pone.0111083)
Supplement: S1 Data — (ZIP) [file pone.0111083.s001.zip › Data/Figure 1/LDH reliease.xls]

## Sheet: Sheet1
37℃	39℃	41℃	43℃	45℃
1	1.03	1.54	2.23	2.63
1	1.06	1.44	2.1	2.7
1	1	1.76	2.21	2.81
1	1	1.33	2.4	2.87
1	1.04	1.34	2.27	3.27
1	1.1	1.13	2.39	2.39
