# Supplementary material for: Heat Stress Induces Apoptosis through a Ca2+-Mediated Mitochondrial Apoptotic Pathway in Human Umbilical Vein Endothelial Cells
Source: PLoS One. 2014 Dec 30;9(12):e111083. doi: 10.1371/journal.pone.0111083 (PMC4280109; doi:10.1371/journal.pone.0111083)
Supplement: S1 Data — (ZIP) [file pone.0111083.s001.zip › Data/Figure 2/caspase-3 activity.xls]

## Sheet: Sheet1
control	0	1	3	6	9
1	1.04	1.05	1.78	3.3	2.91
1	1	1.09	1.89	3.05	2.88
1	1.06	1.03	1.67	2.9	3.24
1	1	1.01	1.7	3.15	3.17
1	1.02	1	1.83	3.21	2.86
1	1	1.07	1.62	3.12	3.32
