# Supplementary material for: Heat Stress Induces Apoptosis through a Ca2+-Mediated Mitochondrial Apoptotic Pathway in Human Umbilical Vein Endothelial Cells
Source: PLoS One. 2014 Dec 30;9(12):e111083. doi: 10.1371/journal.pone.0111083 (PMC4280109; doi:10.1371/journal.pone.0111083)
Supplement: S1 Data — (ZIP) [file pone.0111083.s001.zip › Data/Figure 2/DNA fragmentation.xls]

## Sheet: Sheet1
control	0	1	3	6	9
1	1	1.03	1.25	2.89	2.53
1	1.01	1.05	1.36	2.78	2.72
1	1.04	1.01	1.29	2.84	2.57
1	1.07	1.06	1.42	2.6	2.74
1	1.02	1.08	1.39	2.71	2.81
1	1.04	1.04	1.47	2.95	2.66
