# Supplementary material for: Heat Stress Induces Apoptosis through a Ca2+-Mediated Mitochondrial Apoptotic Pathway in Human Umbilical Vein Endothelial Cells
Source: PLoS One. 2014 Dec 30;9(12):e111083. doi: 10.1371/journal.pone.0111083 (PMC4280109; doi:10.1371/journal.pone.0111083)
Supplement: S1 Data — (ZIP) [file pone.0111083.s001.zip › Data/Figure 3/XBP1-s.xls]

## Sheet: Sheet1
control	0	1	3	6	9
1	1.02	2.1	3.3	1.4	1.02
1	1.06	2.4	2.8	1.6	1.04
1	1	1.9	3	1.2	1
