# Supplementary material for: Heat Stress Induces Apoptosis through a Ca2+-Mediated Mitochondrial Apoptotic Pathway in Human Umbilical Vein Endothelial Cells
Source: PLoS One. 2014 Dec 30;9(12):e111083. doi: 10.1371/journal.pone.0111083 (PMC4280109; doi:10.1371/journal.pone.0111083)
Supplement: S1 Data — (ZIP) [file pone.0111083.s001.zip › Data/Figure 4/caspase-3 activity.xls]

## Sheet: Sheet1
control	0	1	3	6	9
1	1.03	1.07	1.54	3.44	3.55
1	1.06	1.03	1.99	2.97	2.99
1	1.01	1.05	1.89	3.54	3.08
1	1.02	1.02	1.78	3.3	3.42
1	1	1	1.64	3.12	3.31
1	1.04	1.04	1.93	3.24	3.12
