# Supplementary material for: Heat Stress Induces Apoptosis through a Ca2+-Mediated Mitochondrial Apoptotic Pathway in Human Umbilical Vein Endothelial Cells
Source: PLoS One. 2014 Dec 30;9(12):e111083. doi: 10.1371/journal.pone.0111083 (PMC4280109; doi:10.1371/journal.pone.0111083)
Supplement: S1 Data — (ZIP) [file pone.0111083.s001.zip › Data/Figure 4/caspase-8 activity.xls]

## Sheet: Sheet1
control	0	1	3	6	9
1	1.05	1.04	1.02	1.01	1.1
1	1.02	1.06	1	1.04	1.05
1	1.01	1.03	1.1	1.1	1.06
1	1	1.02	1.05	1.02	1.04
1	1.03	1	1.08	1	1.07
1	1	1.01	1.02	1.06	1.02
