# Supplementary material for: Heat Stress Induces Apoptosis through a Ca2+-Mediated Mitochondrial Apoptotic Pathway in Human Umbilical Vein Endothelial Cells
Source: PLoS One. 2014 Dec 30;9(12):e111083. doi: 10.1371/journal.pone.0111083 (PMC4280109; doi:10.1371/journal.pone.0111083)
Supplement: S1 Data — (ZIP) [file pone.0111083.s001.zip › Data/Figure 4/caspase-9 activity .xls]

## Sheet: Sheet1
control	0	1	3	6	9
1	1.07	1.09	1.55	2.31	2.09
1	1.06	1.12	1.71	2	2.43
1	1.01	1.09	1.54	2.19	2
1	1.03	1.07	1.62	2.12	2.1
1	1.05	1.03	1.76	2.25	2.25
1	1	1.01	1.68	2.34	2.35
