# Supplementary material for: Heat Stress Induces Apoptosis through a Ca2+-Mediated Mitochondrial Apoptotic Pathway in Human Umbilical Vein Endothelial Cells
Source: PLoS One. 2014 Dec 30;9(12):e111083. doi: 10.1371/journal.pone.0111083 (PMC4280109; doi:10.1371/journal.pone.0111083)
Supplement: S1 Data — (ZIP) [file pone.0111083.s001.zip › Data/Figure 5/caspase-3 activity.xls]

## Sheet: Sheet1
control	vector	Bcl-xl
1	2.96	1.94
1	2.83	1.83
1	3.24	2.06
1	3.27	1.72
1	2.75	1.79
1	3.12	1.98
