# Supplementary material for: Heat Stress Induces Apoptosis through a Ca2+-Mediated Mitochondrial Apoptotic Pathway in Human Umbilical Vein Endothelial Cells
Source: PLoS One. 2014 Dec 30;9(12):e111083. doi: 10.1371/journal.pone.0111083 (PMC4280109; doi:10.1371/journal.pone.0111083)
Supplement: S1 Data — (ZIP) [file pone.0111083.s001.zip › Data/Figure 5/DNA fragmentation.xls]

## Sheet: Sheet1
control	vector	Bcl-xl
1	2.77	2.05
1	2.81	1.81
1	2.6	1.96
1	2.73	1.73
1	3.09	1.62
1	2.95	1.79
