# Supplementary material for: Heat Stress Induces Apoptosis through a Ca2+-Mediated Mitochondrial Apoptotic Pathway in Human Umbilical Vein Endothelial Cells
Source: PLoS One. 2014 Dec 30;9(12):e111083. doi: 10.1371/journal.pone.0111083 (PMC4280109; doi:10.1371/journal.pone.0111083)
Supplement: S1 Data — (ZIP) [file pone.0111083.s001.zip › Data/Figure 6/Figure 6a-b/Ca2+ overload.xls]

## Sheet: Sheet1
control	0	0.5	1	1.5	2
75.05	142.86	245.06	531.02	614.19	653.03
89.65	115.24	191.35	593.09	582.33	595.07
82.45	127.76	221.07	565.1	563.37	628.12
