# Supplementary material for: Heat Stress Induces Apoptosis through a Ca2+-Mediated Mitochondrial Apoptotic Pathway in Human Umbilical Vein Endothelial Cells
Source: PLoS One. 2014 Dec 30;9(12):e111083. doi: 10.1371/journal.pone.0111083 (PMC4280109; doi:10.1371/journal.pone.0111083)
Supplement: S1 Data — (ZIP) [file pone.0111083.s001.zip › Data/Figure 6/Figure 6a-b/caspase-3 activity.xls]

## Sheet: Sheet1
v	0	1	3	6	9
1	1.01	1.04	1.96	3.44	3.4
1	1.06	1.02	1.79	2.87	3.01
1	1.02	1.04	1.6	3.24	2.88
1	1.05	1.05	1.78	3.1	3.22
1	1.05	1.01	1.64	3.02	3.11
1	1.01	1	1.53	3.14	2.94
