# Supplementary material for: Heat Stress Induces Apoptosis through a Ca2+-Mediated Mitochondrial Apoptotic Pathway in Human Umbilical Vein Endothelial Cells
Source: PLoS One. 2014 Dec 30;9(12):e111083. doi: 10.1371/journal.pone.0111083 (PMC4280109; doi:10.1371/journal.pone.0111083)
Supplement: S1 Data — (ZIP) [file pone.0111083.s001.zip › Data/Figure 6/Figure 6a-b/caspase-9 activity.xls]

## Sheet: Sheet1
control	0	1	3	6	9
1	1	1.05	1.34	2.12	2
1	1.04	1.02	1.73	2.39	2.3
1	1.03	1.02	1.62	2.01	2
1	1.02	1.01	1.39	1.99	2.1
1	1	1	1.58	2.21	2.25
1	1.02	1.03	1.62	2.34	2.15
