# Supplementary material for: Heat Stress Induces Apoptosis through a Ca2+-Mediated Mitochondrial Apoptotic Pathway in Human Umbilical Vein Endothelial Cells
Source: PLoS One. 2014 Dec 30;9(12):e111083. doi: 10.1371/journal.pone.0111083 (PMC4280109; doi:10.1371/journal.pone.0111083)
Supplement: S1 Data — (ZIP) [file pone.0111083.s001.zip › Data/Figure 6/Figure 6c/caspase-3 activity.xls]

## Sheet: Sheet1
control	HS	HS+BAPTA-AM
1	3.04	1.46
1	2.87	1.49
1	2.94	1.6
1	2.62	1.78
1	3	1.54
1	2.77	1.33
