# Supplementary material for: Heat Stress Induces Apoptosis through a Ca2+-Mediated Mitochondrial Apoptotic Pathway in Human Umbilical Vein Endothelial Cells
Source: PLoS One. 2014 Dec 30;9(12):e111083. doi: 10.1371/journal.pone.0111083 (PMC4280109; doi:10.1371/journal.pone.0111083)
Supplement: S1 Data — (ZIP) [file pone.0111083.s001.zip › Data/Figure 6/Figure 6c/caspase-9 activity.xls]

## Sheet: Sheet1
control	HS	HS+BAPTA-AM
1	2.21	1.36
1	2.65	1.43
1	2.09	1.52
1	2.49	1.39
1	2.01	1.68
1	2.34	1.42
