# Supplementary material for: Heat Stress Induces Apoptosis through a Ca2+-Mediated Mitochondrial Apoptotic Pathway in Human Umbilical Vein Endothelial Cells
Source: PLoS One. 2014 Dec 30;9(12):e111083. doi: 10.1371/journal.pone.0111083 (PMC4280109; doi:10.1371/journal.pone.0111083)
Supplement: S1 Data — (ZIP) [file pone.0111083.s001.zip › Data/Figure 8/Figure 8b/H2O2.xls]

## Sheet: Sheet1
control	0h	0.5h	1h	1.5h	2h	H2O2
40.13	43.29	116.37	218.12	231.37	247.11	229.12
46.25	39.39	128.56	196.68	238.92	271.31	241
34.37	47.31	132.63	204.13	242.78	269.57	253.16
