# Supplementary material for: Heat Stress Induces Apoptosis through a Ca2+-Mediated Mitochondrial Apoptotic Pathway in Human Umbilical Vein Endothelial Cells
Source: PLoS One. 2014 Dec 30;9(12):e111083. doi: 10.1371/journal.pone.0111083 (PMC4280109; doi:10.1371/journal.pone.0111083)
Supplement: S1 Data — (ZIP) [file pone.0111083.s001.zip › Data/Figure 8/Figure 8b/NO.xls]

## Sheet: Sheet1
control	0h	0.5h	1h	1.5h	2h	SNP
46.13	40	41.11	33.95	46.94	42.98	338.16
39.14	37.02	39.18	36.63	39.78	38.94	315.21
41.16	33.03	49.22	44.37	41.52	40.96	325.29
