# Supplementary material for: Heat Stress Induces Apoptosis through a Ca2+-Mediated Mitochondrial Apoptotic Pathway in Human Umbilical Vein Endothelial Cells
Source: PLoS One. 2014 Dec 30;9(12):e111083. doi: 10.1371/journal.pone.0111083 (PMC4280109; doi:10.1371/journal.pone.0111083)
Supplement: S1 Data — (ZIP) [file pone.0111083.s001.zip › Data/Figure 8/Figure 8b/O2.xls]

## Sheet: Sheet1
control	0h	0.5h	1h	1.5h	2h	X/XO
31.32	80.23	119.22	235.45	238.23	294.71	256.06
49.12	70.42	147.41	225.64	270.11	288.43	235.14
37.28	66.38	130.29	196.94	260.17	312.57	265.16
