# Supplementary material for: Heat Stress Induces Apoptosis through a Ca2+-Mediated Mitochondrial Apoptotic Pathway in Human Umbilical Vein Endothelial Cells
Source: PLoS One. 2014 Dec 30;9(12):e111083. doi: 10.1371/journal.pone.0111083 (PMC4280109; doi:10.1371/journal.pone.0111083)
Supplement: S1 Data — (ZIP) [file pone.0111083.s001.zip › Data/Figure 8/Figure 8c-f/cell viability .xls]

## Sheet: Sheet1
control	HS	HS+MnTBAP
100	49.321	59.213
100	45.271	71.396
100	42.379	75.743
100	37.581	70.502
100	42.368	68.425
100	40.184	62.314
