# Supplementary material for: Heat Stress Induces Apoptosis through a Ca2+-Mediated Mitochondrial Apoptotic Pathway in Human Umbilical Vein Endothelial Cells
Source: PLoS One. 2014 Dec 30;9(12):e111083. doi: 10.1371/journal.pone.0111083 (PMC4280109; doi:10.1371/journal.pone.0111083)
Supplement: S1 Data — (ZIP) [file pone.0111083.s001.zip › Data/Figure 8/Figure 8c-f/LDH reliease.xls]

## Sheet: Sheet1
control	HS	HS+MnTBAP
1	2.34	1.34
1	2.12	1.21
1	2.11	1.57
1	2.01	1.42
1	2.47	1.5
1	2.25	1.29
