# Supplementary material for: Heat Stress Induces Apoptosis through a Ca2+-Mediated Mitochondrial Apoptotic Pathway in Human Umbilical Vein Endothelial Cells
Source: PLoS One. 2014 Dec 30;9(12):e111083. doi: 10.1371/journal.pone.0111083 (PMC4280109; doi:10.1371/journal.pone.0111083)
Supplement: S1 Data — (ZIP) [file pone.0111083.s001.zip › Data/Figure 8/Figure 8g-i/caspase-9 activity.xls]

## Sheet: Sheet1
control	HS	HS+MnTBAP
1	2.31	1.56
1	2.55	1.31
1	2.19	1.51
1	2.4	1.29
1	2.31	1.69
1	2.14	1.47
