# Supplementary material for: Heat Stress Induces Apoptosis through a Ca2+-Mediated Mitochondrial Apoptotic Pathway in Human Umbilical Vein Endothelial Cells
Source: PLoS One. 2014 Dec 30;9(12):e111083. doi: 10.1371/journal.pone.0111083 (PMC4280109; doi:10.1371/journal.pone.0111083)
Supplement: S1 Data — (ZIP) [file pone.0111083.s001.zip › Data/Figure 8/Figure 8g-i/DNA fragmentation.xls]

## Sheet: Sheet1
control	HS	HS+MnTBAP
1	2.19	1.24
1	2.41	1.42
1	2.52	1.37
1	2.49	1.32
1	2.48	1.4
1	2.31	1.29
